# Supplementary material for: Peptidoglycan Endopeptidase from Novel Adaiavirus Bacteriophage Lyses Pseudomonas aeruginosa Strains as Well as Arthrobacter globiformis and A. pascens Bacteria
Source: Microorganisms. 2023 Jul 26;11(8):1888. doi: 10.3390/microorganisms11081888 (PMC10458142; doi:10.3390/microorganisms11081888)
Supplement: Supplementary file 1 [file microorganisms-11-01888-s001.zip]

Archive with 1 entries (1 files):
- microorganisms-2515141-supplementary.pdf
